# Supplementary material for: Evidences of HEV genotype 3 persistence and reactivity in liver parenchyma from experimentally infected cynomolgus monkeys (Macaca fascicularis)
Source: PLoS One. 2019 Jun 18;14(6):e0218472. doi: 10.1371/journal.pone.0218472 (PMC6581283; doi:10.1371/journal.pone.0218472)
Supplement: S2 Table — (XLSX) [file pone.0218472.s002.xlsx]

## Sheet: CD68+
S2 Table: Cell types staining quantification: raw data
Animal	High power fields (ID)	Number of cells	Number of CD68+	CD68+ (%)	CD68+/total cells (%)	Number of CD68+ HEV+	CD68+ HEV+ (%)	CD68+HEV+/total cells (%)
I3	G1CD681A	68	0	0	0.0329781	0	0	0.0132331
	G1CD681B	78	5	0.0641026		3	0.0384615
	G1CD681C	84	4	0.047619		1	0.0119048
	G1CD681D	97	0	0		0	0
	G1CD681E	79	3	0.0379747		2	0.0253165
	G1CD681F	59	3	0.0508475		1	0.0169492
	G1CD681G	66	2	0.030303		0	0
Q11	G1CD682A	40	0	0	0.0197802	0	0	0.00234192
	G1CD682B	67	0	0		0	0
	G1CD682C	56	6	0.107143		0	0
	G1CD682D	67	1	0.0149254		0	0
	G1CD682E	91	0	0		0	0
	G1CD682F	57	0	0		0	0
	G1CD682G	61	1	0.0163934		1	0.0163934
X15	G1CD683A	59	0	0	0.0192878	0	0	0.0026455
	G1CD683B	74	1	0.0135135		0	0
	G1CD683C	91	3	0.032967		0	0
	G1CD683D	73	0	0		0	0
	G1CD683E	63	2	0.031746		1	0.015873
	G1CD683F	80	3	0.0375		0	0
R7	G2CD681A	58	0	0	0.00544007	0	0	0
	G2CD681B	75	0	0		0	0
	G2CD681C	75	0	0		0	0
	G2CD681D	67	0	0		0	0
	G2CD681E	85	1	0.0117647		0	0
	G2CD681F	76	2	0.0263158		0	0
	G2CD681G	72	0	0		0	0
O1	G3CD681A	36	3	0.0833333	0.0697805	1	0.0277778	0.048555
	G3CD681B	43	4	0.0930233		0	0
	G3CD681C	18	3	0.166667		3	0.166667
	G3CD681D	44	3	0.0681818		3	0.0681818
	G3CD681E	34	1	0.0294118		1	0.0294118
	G3CD681F	57	1	0.0175439		1	0.0175439
	G3CD681G	33	1	0.030303		1	0.030303
G3*	G3iNOSCD682A	60	5	0.0833333	0.0423858	4	0.0666667	0.029932
	G3iNOSCD682B	95	0	0		0	0
	G3iNOSCD682C	97	1	0.0103093		0	0
	G3iNOSCD682D	70	4	0.0571429		4	0.0571429
	G3iNOSCD682E	35	3	0.0857143		3	0.0857143
	G3iNOSCD682F	46	1	0.0217391		0	0
	G3iNOSCD682G	78	3	0.0384615		0	0
F3	G3CD683A	42	0	0	0.00527003	0	0	0
	G3CD683B	78	0	0		0	0
	G3CD683C	70	0	0		0	0
	G3CD683D	85	0	0		0	0
	G3CD683E	59	0	0		0	0
	G3CD683F	80	1	0.0125		0	0
	G3CD683H	41	1	0.0243902		0	0
J3	G4CD681A	48	0	0	0.0116826	0	0	0.0021978
	G4CD681B	42	0	0		0	0
	G4CD681C	51	0	0		0	0
	G4CD681D	57	0	0		0	0
	G4CD681E	61	1	0.0163934		0	0
	G4CD681F	65	3	0.0461538		1	0.0153846
	G4CD681G	52	1	0.0192308		0	0
I2	G5CD681A	49	0	0	0.0307666	0	0	0
	G5CD681B	48	0	0		0	0
	G5CD681C	63	1	0.015873		0	0
	G5CD681D	55	6	0.109091		0	0
	G5CD681E	53	2	0.0377358		0	0
	G5CD681F	49	1	0.0204082		0	0
	G5CD681G	62	2	0.0322581		0	0
Q12	G5CD682A	58	0	0	0.0160695	0	0	0
	G5CD682B	46	3	0.0652174		0	0
	G5CD682C	57	0	0		0	0
	G5CD682D	64	0	0		0	0
	G5CD682E	49	0	0		0	0
	G5CD682F	68	2	0.0294118		0	0
	G5CD682G	56	1	0.0178571		0	0

## Sheet: iNOS+
S2 Table: Cell types staining quantification: raw data
Animal	High power fields (ID)	Number of cells	Number of iNOS+	iNOS+ (%)	iNOS+/total cells (%)	Number of iNOS+ HEV+	iNOS+ HEV+ (%)	iNOS+HEV+/total cells (%)
I3	G1iNOS1A	44	5	0.113636	0.0817102	0	0	0
	G1iNOS1B	49	0	0		0	0
	G1iNOS1C	45	4	0.0888889		0	0
	G1iNOS1D	32	8	0.25		0	0
	G1iNOS1E	53	2	0.0377358		0	0
	G1iNOS1F	48	0	0		0	0
Q11	G1iNOS2A	77	0	0	0.0770303	0	0	0.00935882
	G1iNOS2B	56	5	0.0892857		0	0
	G1iNOS2C	89	7	0.0786517		0	0
	G1iNOS2D	59	13	0.220339		0	0
	G1iNOS2E	62	4	0.0645161		1	0.016129
	G1iNOS2F	75	0	0		0	0
	G1iNOS2G	81	7	0.0864198		4	0.0493827
X15	G1iNOS3A	58	9	0.155172	0.0922322	0	0	0
	G1iNOS3B	40	3	0.075		0	0
	G1iNOS3C	58	4	0.0689655		0	0
	G1iNOS3D	43	4	0.0930233		0	0
	G1iNOS3E	44	4	0.0909091		0	0
	G1iNOS3F	62	4	0.0645161		0	0
	G1iNOS3G	51	5	0.0980392		0	0
R7	G2iNOS1A	36	2	0.0555556	0.0130445	0	0	0
	G2iNOS1B	89	0	0		0	0
	G2iNOS1C	70	0	0		0	0
	G2iNOS1D	62	0	0		0	0
	G2iNOS1E	44	0	0		0	0
	G2iNOS1F	43	1	0.0232558		0	0
	G2iNOS1G	80	1	0.0125		0	0
O1	G3iNOS1A	43	3	0.0697674	0.0630978	0	0	0.0031746
	G3iNOS1B	39	0	0		0	0
	G3iNOS1C	45	2	0.0444444		1	0.0222222
	G3iNOS1D	30	4	0.133333		0	0
	G3iNOS1E	39	2	0.0512821		0	0
	G3iNOS1F	49	7	0.142857		0	0
	G3iNOS1G	44	0	0		0	0
G3	G3iNOSCD682A	60	10	0.166667	0.0915032	0	0	0
	G3iNOSCD682B	95	10	0.105263		0	0
	G3iNOSCD682C	97	6	0.0618557		0	0
	G3iNOSCD682D	70	2	0.0285714		0	0
	G3iNOSCD682E	35	4	0.114286		0	0
	G3iNOSCD682F	46	4	0.0869565		0	0
	G3iNOSCD682G	78	6	0.0769231		0	0
F3	G3iNOS3A	75	0	0	0.0182985	0	0	0.00503326
	G3iNOS3B	45	2	0.0444444		0	0
	G3iNOS3C	73	0	0		0	0
	G3iNOS3D	61	2	0.0327869		0	0
	G3iNOS3E	50	0	0		0	0
	G3iNOS3F	51	1	0.0196078		1	0.0196078
	G3iNOS3G	64	2	0.03125		1	0.015625
J3	G4iNOS1A	66	1	0.0151515	0.013681	0	0	0.00433
	G4iNOS1B	76	1	0.0131579		0	0
	G4iNOS1C	67	2	0.0298507		1	0.0149254
	G4iNOS1D	65	1	0.0153846		1	0.0153846
	G4iNOS1E	65	0	0		0	0
	G4iNOS1F	71	0	0		0	0
	G4iNOS1G	90	2	0.0222222		0	0
I2	G5iNOS1A	64	1	0.015625	0.0285061	0	0	0
	G5iNOS1B	57	2	0.0350877		0	0
	G5iNOS1C	47	3	0.0638298		0	0
	G5iNOS1D	40	1	0.025		0	0
	G5iNOS1E	50	3	0.06		0	0
	G5iNOS1F	53	0	0		0	0
	G5iNOS1G	55	0	0		0	0
Q12	G5iNOS2A	61	0	0	0.0112836	0	0	0
	G5iNOS2B	58	0	0		0	0
	G5iNOS2C	78	0	0		0	0
	G5iNOS2D	40	2	0.05		0	0
	G5iNOS2E	69	0	0		0	0
	G5iNOS2F	49	0	0		0	0
	G5iNOS2G	69	2	0.0289855		0	0

## Sheet: CD4+ and CD3+CD4+
S2 Table: Cell types staining quantification: raw data
Animal	High power fields (ID)	Number of cells	Number of CD4+	CD4+ (%)	CD4+/total cells (%)	Number of CD3+ CD4+	CD3+ CD4+ (%)	CD3+ CD4+/total cells (%)
I3	G1CD3CD41A	39	6	0.153846	0.157202	0	0	0.00972953
	G1CD3CD41B	55	11	0.2		0	0
	G1CD3CD41C	46	7	0.152174		0	0
	G1CD3CD41D	50	3	0.06		1	0.02
	G1CD3CD41E	48	8	0.166667		1	0.0208333
	G1CD3CD41F	57	12	0.210526		1	0.0175439
Q11	G1CD3CD42A	196	5	0.0255102	0.0442595	0	0	0.0180763
	G1CD3CD42B	171	1	0.00584795		0	0
	G1CD3CD42C	250	9	0.036		4	0.016
	G1CD3CD42D	105	11	0.104762		4	0.0380952
	G1CD3CD42E	230	18	0.0782609		13	0.0565217
	G1CD3CD42F	162	5	0.0308642		2	0.0123457
	G1CD3CD42G	280	8	0.0285714		1	0.00357143
X15	G1CD3CD43A	176	5	0.0284091	0.0412849	2	0.0113636	0.0110646
	G1CD3CD43B	204	9	0.0441176		2	0.00980392
	G1CD3CD43C	154	8	0.0519481		0	0
	G1CD3CD43D	217	8	0.0368664		1	0.00460829
	G1CD3CD43E	220	12	0.0545455		4	0.0181818
	G1CD3CD43F	115	5	0.0434783		3	0.026087
	G1CD3CD43G	270	8	0.0296296		2	0.00740741
R7	G2CD3CD41A	182	0	0	0.00446741	0	0	0
	G2CD3CD41B	214	1	0.0046729		0	0
	G2CD3CD41C	209	3	0.0143541		0	0
	G2CD3CD41D	245	3	0.0122449		0	0
	G2CD3CD41E	249	0	0		0	0
	G2CD3CD41F	238	0	0		0	0
	G2CD3CD41G	113	0	0		0	0
O1	G3CD3CD41A	55	5	0.0909091	0.146036	0	0	0.00752496
	G3CD3CD41B	55	6	0.109091		1	0.0181818
	G3CD3CD41C	53	14	0.264151		1	0.0188679
	G3CD3CD41D	40	10	0.25		0	0
	G3CD3CD41E	51	6	0.117647		0	0
	G3CD3CD41F	37	3	0.0810811		0	0
	G3CD3CD41G	64	7	0.109375		1	0.015625
F3	G3CD3CD43A	173	4	0.0231214	0.0342271	3	0.017341	0.00862466
	G3CD3CD43B	152	6	0.0394737		3	0.0197368
	G3CD3CD43C	230	5	0.0217391		0	0
	G3CD3CD43D	222	5	0.0225225		2	0.00900901
	G3CD3CD43E	64	5	0.078125		0	0
	G3CD3CD43F	124	5	0.0403226		0	0
	G3CD3CD43H	140	2	0.0142857		2	0.0142857
J3	G4CD3CD41A	50	7	0.14	0.0727275	0	0	0.012222
	G4CD3CD41B	68	1	0.0147059		1	0.0147059
	G4CD3CD41C	57	5	0.0877193		1	0.0175439
	G4CD3CD41D	63	6	0.0952381		1	0.015873
	G4CD3CD41F	77	2	0.025974		1	0.012987
I2	G5CD3CD41A	35	5	0.142857	0.066385	0	0	0
	G5CD3CD41B	40	4	0.1		0	0
	G5CD3CD41C	54	3	0.0555556		0	0
	G5CD3CD41D	40	3	0.075		0	0
	G5CD3CD41E	25	1	0.04		0	0
	G5CD3CD41F	22	0	0		0	0
	G5CD3CD41G	39	2	0.0512821		0	0
Q12	G5CD3CD42A	30	2	0.0666667	0.049323	0	0	0
	G5CD3CD42B	50	3	0.06		0	0
	G5CD3CD42C	18	0	0		0	0
	G5CD3CD42D	27	3	0.111111		0	0
	G5CD3CD42E	49	2	0.0408163		0	0
	G5CD3CD42F	34	0	0		0	0
	G5CD3CD42G	15	1	0.0666667		0	0

## Sheet: CD8+ and CD3+CD8+
S2 Table: Cell types staining quantification: raw data
Animal	High power fields (ID)	Number of cells	Number of CD8+	CD8+ (%)	CD8+/total cells (%)	Number of CD3+ CD8+	CD3+ CD8+ (%)	CD3+ CD8+/total cells (%)
I3	G1CD3CD81B	278	15	0.0539568	0.041173	4	0.0143885	0.0189356
	G1CD3CD81C	310	17	0.0548387		6	0.0193548
	G1CD3CD81D	193	5	0.0259067		1	0.00518135
	G1CD3CD81E	352	10	0.0284091		9	0.0255682
	G1CD3CD81F	326	11	0.0337423		7	0.0214724
	G1CD3CD81G	309	15	0.0485437		4	0.012945
	G1CD3CD81H	327	14	0.0428135		11	0.0336391
Q11	G1CD3CD82A	182	7	0.0384615	0.0305059	5	0.0274725	0.0221494
	G1CD3CD82B	192	9	0.046875		8	0.0416667
	G1CD3CD82C	243	7	0.0288066		5	0.0205761
	G1CD3CD82D	298	10	0.033557		6	0.0201342
	G1CD3CD82E	271	8	0.0295203		6	0.0221402
	G1CD3CD82F	274	6	0.0218978		5	0.0182482
	G1CD3CD82G	208	3	0.0144231		1	0.00480769
X15	G1CD3CD83A	280	13	0.0464286	0.0399226	8	0.0285714	0.0185031
	G1CD3CD83B	200	9	0.045		5	0.025
	G1CD3CD83C	237	7	0.0295359		3	0.0126582
	G1CD3CD83D	267	7	0.0262172		2	0.00749064
	G1CD3CD83E	363	14	0.0385675		9	0.0247934
	G1CD3CD83F	277	12	0.0433213		0	0
	G1CD3CD83G	258	13	0.0503876		8	0.0310078
R7	G2CD3CD81A	200	9	0.045	0.0352166	0	0	0.00572173
	G2CD3CD81B	204	3	0.0147059		0	0
	G2CD3CD81C	215	7	0.0325581		1	0.00465116
	G2CD3CD81D	185	2	0.0108108		2	0.0108108
	G2CD3CD81E	160	11	0.06875		0	0
	G2CD3CD81F	122	5	0.0409836		3	0.0245902
	G2CD3CD81G	178	6	0.0337079		0	0
O1	G3CD3CD81A	176	13	0.0738636	0.0379391	0	0	0.0136349
	G3CD3CD81B	230	7	0.0304348		3	0.0130435
	G3CD3CD81C	202	3	0.0148515		3	0.0148515
	G3CD3CD81D	263	12	0.0456274		1	0.00380228
	G3CD3CD81E	288	10	0.0347222		4	0.0138889
	G3CD3CD81F	185	8	0.0432432		5	0.027027
	G3CD3CD81G	219	5	0.0228311		5	0.0228311
G3	G3CD3CD82A	234	14	0.0598291	0.0687426	2	0.00854701	0.0185259
	G3CD3CD82B	246	16	0.0650407		7	0.0284553
	G3CD3CD82C	230	25	0.108696		4	0.0173913
	G3CD3CD82D	306	32	0.104575		5	0.0163399
	G3CD3CD82E	236	5	0.0211864		5	0.0211864
	G3CD3CD82F	250	19	0.076		6	0.024
	G3CD3CD82G	218	10	0.0458716		3	0.0137615
F3	G3CD3CD83A	204	9	0.0441176	0.0434945	3	0.0147059	0.020807
	G3CD3CD83B	336	15	0.0446429		7	0.0208333
	G3CD3CD83C	253	15	0.0592885		7	0.027668
	G3CD3CD83D	280	10	0.0357143		8	0.0285714
	G3CD3CD83E	248	10	0.0403226		7	0.0282258
	G3CD3CD83F	232	5	0.0215517		4	0.0172414
	G3CD3CD83G	238	14	0.0588235		2	0.00840336
J3	G4CD3CD81A	131	6	0.0458015	0.0344468	2	0.0152672	0.00905284
	G4CD3CD81B	132	0	0		0	0
	G4CD3CD81C	259	6	0.023166		2	0.00772201
	G4CD3CD81D	200	7	0.035		3	0.015
	G4CD3CD81E	197	10	0.0507614		5	0.0253807
	G4CD3CD81F	155	7	0.0451613		0	0
	G4CD3CD81G	194	8	0.0412371		0	0
I2	G5CD3CD81A	283	9	0.0318021	0.0310549	0	0	0.00654978
	G5CD3CD81B	269	6	0.0223048		2	0.00743494
	G5CD3CD81C	259	7	0.027027		4	0.015444
	G5CD3CD81D	256	10	0.0390625		4	0.015625
	G5CD3CD81E	299	9	0.0301003		1	0.00334448
	G5CD3CD81F	228	8	0.0350877		0	0
	G5CD3CD81G	250	8	0.032		1	0.004
Q12	G5CD3CD82A	266	0	0	0.00597444	0	0	0.00130559
	G5CD3CD82B	219	3	0.0136986		0	0
	G5CD3CD82C	224	0	0		0	0
	G5CD3CD82D	190	3	0.0157895		1	0.00526316
	G5CD3CD82E	235	1	0.00425532		0	0
	G5CD3CD82F	238	1	0.00420168		0	0
	G5CD3CD82G	258	1	0.00387597		1	0.00387597

## Sheet:  CD3+
S2 Table: Cell types staining quantification: raw data
Animal	High power fields (ID)	Number of cells	Number of CD3+	CD3+ (%)	CD3+/total cells (%)
I3	G1CD3CD81B	278	32	0.115108	0.0862741
	G1CD3CD81C	310	38	0.122581
	G1CD3CD81D	193	1	0.00518135
	G1CD3CD81E	352	46	0.130682
	G1CD3CD81F	309	22	0.0711974
	G1CD3CD81G	309	18	0.0582524
	G1CD3CD81H	327	33	0.100917
Q11	G1CD3CD82A	182	20	0.10989	0.0917782
	G1CD3CD82B	192	25	0.130208
	G1CD3CD82C	243	19	0.0781893
	G1CD3CD82D	298	19	0.0637584
	G1CD3CD82E	271	29	0.107011
	G1CD3CD82F	274	17	0.0620438
	G1CD3CD82G	208	19	0.0913462
X15	G1CD3CD83A	280	23	0.0821429	0.0724634
	G1CD3CD83B	200	13	0.065
	G1CD3CD83C	237	17	0.07173
	G1CD3CD83D	267	21	0.0786517
	G1CD3CD83E	363	26	0.0716253
	G1CD3CD83F	277	20	0.0722022
	G1CD3CD83G	258	17	0.0658915
R7	G2CD3CD81A	200	10	0.05	0.0805956
	G2CD3CD81B	204	16	0.0784314
	G2CD3CD81C	215	18	0.0837209
	G2CD3CD81D	185	8	0.0432432
	G2CD3CD81E	160	17	0.10625
	G2CD3CD81F	122	11	0.0901639
	G2CD3CD81G	178	20	0.11236
O1	G3CD3CD81A	176	9	0.0511364	0.0469548
	G3CD3CD81B	230	1	0.00434783
	G3CD3CD81C	202	2	0.00990099
	G3CD3CD81D	263	14	0.0532319
	G3CD3CD81E	288	16	0.0555556
	G3CD3CD81F	185	10	0.0540541
	G3CD3CD81G	219	22	0.100457
G3	G3CD3CD82A	234	17	0.0726496	0.119938
	G3CD3CD82B	246	45	0.182927
	G3CD3CD82C	230	35	0.152174
	G3CD3CD82D	306	44	0.143791
	G3CD3CD82E	236	23	0.0974576
	G3CD3CD82F	250	27	0.108
	G3CD3CD82G	218	18	0.0825688
F3	G3CD3CD83A	204	65	0.318627	0.187303
	G3CD3CD83B	336	41	0.122024
	G3CD3CD83C	253	84	0.332016
	G3CD3CD83D	280	39	0.139286
	G3CD3CD83E	248	44	0.177419
	G3CD3CD83F	232	30	0.12931
	G3CD3CD83G	238	22	0.092437
J3	G4CD3CD81A	131	21	0.160305	0.0877554
	G4CD3CD81B	132	19	0.143939
	G4CD3CD81C	259	7	0.027027
	G4CD3CD81D	200	15	0.075
	G4CD3CD81E	197	11	0.0558376
	G4CD3CD81F	155	14	0.0903226
	G4CD3CD81G	194	12	0.0618557
I2	G5CD3CD81A	283	14	0.04947	0.0862291
	G5CD3CD81B	269	33	0.122677
	G5CD3CD81C	259	21	0.0810811
	G5CD3CD81D	256	32	0.125
	G5CD3CD81E	299	29	0.09699
	G5CD3CD81F	228	1	0.00438596
	G5CD3CD81G	250	31	0.124
Q12	G5CD3CD82A	266	22	0.0827068	0.0738879
	G5CD3CD82B	219	17	0.0776256
	G5CD3CD82C	224	22	0.0982143
	G5CD3CD82D	190	1	0.00526316
	G5CD3CD82E	235	31	0.131915
	G5CD3CD82F	238	16	0.0672269
	G5CD3CD82G	258	14	0.0542636
